# Supplementary material for: The MTH1 inhibitor TH588 is a microtubule-modulating agent that eliminates cancer cells by activating the mitotic surveillance pathway
Source: Sci Rep. 2019 Oct 11;9:14667. doi: 10.1038/s41598-019-51205-w (PMC6789014; doi:10.1038/s41598-019-51205-w)
Supplement: Supplementary file 9 — Data file S2 [file 41598_2019_51205_MOESM9_ESM.xlsx]

## Sheet: Pathways
ConsensusPathDB overrepresentation analysis
Pathways
p-value	q-value	pathway	source	external_id	members_input_overlap	members_input_overlap_geneids	size	effective_size
8.11091e-05	0.00900311	role of ran in mitotic spindle regulation	BioCarta	ranmspathway	TPX2; NUMA1; AURKA; KPNA2	6790; 3838; 4926; 22974	11	9
0.000439282	0.0243802	Aurora A signaling	PID	aurora_a_pathway	TPX2; FZR1; TP53; AURKA; BIRC5	7157; 22974; 51343; 6790; 332	31	23
0.0019054	0.0682832	The role of GTSE1 in G2/M progression after G2 checkpoint	Reactome	R-HSA-8852276	PLK1; MAPRE1; TP53	7157; 5347; 22919	11	9
0.00333603	0.0682832	G2/M Transition	Reactome	R-HSA-69275	TPX2; TP53; NUMA1; PLK1; CENPF; SSNA1; CSNK1E; AURKA; MAPRE1	22974; 1454; 7157; 6790; 5347; 22919; 4926; 8636; 1063	136	107
0.00356032	0.0682832	Mitotic G2-G2/M phases	Reactome	R-HSA-453274	TPX2; TP53; NUMA1; PLK1; CENPF; SSNA1; CSNK1E; AURKA; MAPRE1	22974; 1454; 7157; 6790; 5347; 22919; 4926; 8636; 1063	138	108
0.00369099	0.0682832	PLK1 signaling events	PID	plk1_pathway	PLK1; RAB1A; TPX2; FZR1; AURKA	5347; 22974; 51343; 6790; 5861	44	36
0.00846115	0.106305	TP53 regulates transcription of several additional cell death genes whose specific roles in p53-dependent apoptosis remain uncertain	Reactome	R-HSA-6803205	BIRC5; TP53	7157; 332	14	5
0.00846115	0.106305	double stranded rna induced gene expression	BioCarta	rnapathway	IKBKB; TP53	7157; 3551	15	5
0.00870851	0.106305	Aurora B signaling	PID	aurora_b_pathway	RACGAP1; BIRC5; AURKA; KIF23	9493; 6790; 29127; 332	43	28
0.00979993	0.106305	AURKA Activation by TPX2	Reactome	R-HSA-8854518	TPX2; SSNA1; PLK1; CSNK1E; AURKA; MAPRE1	5347; 1454; 22919; 22974; 6790; 8636	75	63
0.0109669	0.106305	Validated transcriptional targets of TAp63 isoforms	PID	tap63pathway	PLK1; ABL1; IKBKB	5347; 25; 3551	57	16
0.0124501	0.106305	Phosphorylation of Emi1	Reactome	R-HSA-176417	PLK1; FZR1	5347; 51343	6	6
0.0124501	0.106305	chaperones modulate interferon signaling pathway	BioCarta	tidpathway	IKBKB; TP53	7157; 3551	15	6
0.0153259	0.121513	COPI-dependent Golgi-to-ER retrograde traffic	Reactome	R-HSA-6811434	RAB1A; RACGAP1; KIF23	9493; 5861; 29127	83	18
0.020536	0.144698	APC/C:Cdh1 mediated degradation of Cdc20 and other APC/C:Cdh1 targeted proteins in late mitosis/early G1	Reactome	R-HSA-174178	PLK1; FZR1; AURKA	5347; 51343; 6790	27	20
0.0210603	0.144698	Factors involved in megakaryocyte development and platelet production	Reactome	R-HSA-983231	ABL1; RACGAP1; TP53; KIF23	7157; 9493; 25; 29127	133	36
0.0231091	0.144698	Signaling by Rho GTPases	Reactome	R-HSA-194315	ARHGEF10; NUP107; RACGAP1; CENPF; BIRC5; PLK1; ABL1; MAPRE1	57122; 22919; 29127; 1063; 9639; 25; 332; 5347	434	120
0.0234646	0.144698	DNA Double Strand Break Response	Reactome	R-HSA-5693606	ABL1; TP53; KPNA2	7157; 25; 3838	78	21
0.028212	0.159455	tumor suppressor arf inhibits ribosomal biogenesis	BioCarta	arfpathway	ABL1; TP53	7157; 25	24	9
0.0287307	0.159455	Cell Cycle, Mitotic	Reactome	R-HSA-69278	TPX2; FZR1; TP53; PLK1; SSNA1; RAB1A; CENPF; BIRC5; NUP107; KIF23; MCM6; CSNK1E; NUMA1; AURKA; MAPRE1	57122; 1454; 9493; 22919; 8636; 1063; 22974; 6790; 4926; 51343; 7157; 5861; 4175; 332; 5347	468	310
0.0373402	0.180207	FOXM1 transcription factor network	PID	foxm1pathway	PLK1; CENPF; BIRC5	5347; 332; 1063	43	25
0.0373402	0.180207	Intra-Golgi and retrograde Golgi-to-ER traffic	Reactome	R-HSA-6811442	RAB1A; RACGAP1; KIF23	5861; 29127; 9493	181	25
0.0373402	0.180207	Golgi-to-ER retrograde transport	Reactome	R-HSA-8856688	RAB1A; RACGAP1; KIF23	9493; 5861; 29127	111	25
0.0414898	0.181638	TP53 Regulates Transcription of Cell Death Genes	Reactome	R-HSA-5633008	BIRC5; TP53	7157; 332	44	11
0.0414898	0.181638	TP53 Regulates Transcription of Genes Involved in G2 Cell Cycle Arrest	Reactome	R-HSA-6804114	TP53; AURKA	7157; 6790	19	11
0.0425458	0.181638	Cell Cycle	Reactome	R-HSA-1640170	TPX2; FZR1; TP53; PLK1; SSNA1; RAB1A; CENPF; BIRC5; NUP107; KIF23; TERF2; MCM6; CSNK1E; NUMA1; AURKA; MAPRE1	57122; 1454; 9493; 22919; 8636; 1063; 7014; 22974; 6790; 4926; 51343; 7157; 5861; 4175; 332; 5347	551	354
0.0455589	0.187298	FoxO family signaling	PID	foxopathway	PLK1; IKBKB; CSNK1E	5347; 1454; 3551	52	27
0.0488507	0.193658	Mitotic Telophase/Cytokinesis	Reactome	R-HSA-68884	PLK1; KIF23	5347; 9493	15	12

## Sheet: Gene ontology terms
Gene ontology terms
p-value	q-value	term_goid	term_category	term_level	term_name	members_input_overlap	members_input_overlap_geneids	size	effective_size
0.000725947	0.0108892	GO:0045120	c	5	pronucleus	1063; 6790; 55183	CENPF; RIF1; AURKA	16	7
0.000814709	0.0566438	GO:0007052	b	4	mitotic spindle organization	332; 5347; 6790; 9493; 9639; 22974; 29127	ARHGEF10; TPX2; PLK1; BIRC5; KIF23; RACGAP1; AURKA	91	56
0.000814709	0.0566438	GO:1902850	b	4	microtubule cytoskeleton organization involved in mitosis	332; 5347; 6790; 9493; 9639; 22974; 29127	ARHGEF10; TPX2; PLK1; BIRC5; KIF23; RACGAP1; AURKA	91	56
0.000816208	0.0566438	GO:0000912	b	4	assembly of actomyosin apparatus involved in cytokinesis	9493; 29127	RACGAP1; KIF23	2	2
0.0010115	0.0566438	GO:0051225	b	4	spindle assembly	332; 5347; 6790; 9493; 9639; 22974; 29127	ARHGEF10; TPX2; PLK1; BIRC5; KIF23; RACGAP1; AURKA	89	58
0.000725947	0.0599913	GO:0090344	b	5	negative regulation of cell aging	25; 7014; 51343	ABL1; TERF2; FZR1	17	7
0.000816208	0.0599913	GO:0000915	b	5	actomyosin contractile ring assembly	9493; 29127	RACGAP1; KIF23	2	2
0.00178832	0.0733213	GO:0034399	c	4	nuclear periphery	1063; 4926; 7157; 8089; 57122	CENPF; NUP107; TP53; YEATS4; NUMA1	121	32
0.00167295	0.0812085	GO:0030866	b	5	cortical actin cytoskeleton organization	3551; 9493; 29127	IKBKB; RACGAP1; KIF23	32	9
0.00234196	0.0812085	GO:0030865	b	5	cortical cytoskeleton organization	3551; 9493; 29127	IKBKB; RACGAP1; KIF23	36	10
0.00276219	0.0812085	GO:0051346	b	5	negative regulation of hydrolase activity	25; 332; 3551; 7014; 7157; 65125	TERF2; TP53; BIRC5; WNK1; IKBKB; ABL1	405	51
0.00240362	0.0865304	GO:0097149	c	3	centralspindlin complex	9493; 29127	RACGAP1; KIF23	3	3
0.00471906	0.0869189	GO:0043203	c	4	axon hillock	6790; 22974	TPX2; AURKA	7	4
0.00772108	0.0869189	GO:0032133	c	4	chromosome passenger complex	332; 6790	BIRC5; AURKA	5	5
0.00847989	0.0869189	GO:0016363	c	4	nuclear matrix	1063; 4926; 7157; 8089	CENPF; TP53; YEATS4; NUMA1	98	29
0.0116206	0.0952892	GO:0005635	c	4	nuclear envelope	25; 1063; 2869; 3838; 51343; 57122	FZR1; NUP107; CENPF; GRK5; KPNA2; ABL1	428	68
0.00609553	0.10585	GO:0019897	c	3	extrinsic component of plasma membrane	25; 5127; 9101; 55359; 29127	ABL1; USP8; CDK16; RACGAP1; STYK1	140	42
0.00987486	0.10585	GO:0009898	c	3	cytoplasmic side of plasma membrane	25; 3551; 5127; 55359; 29127	ABL1; IKBKB; CDK16; RACGAP1; STYK1	161	47
0.0117612	0.10585	GO:0098562	c	3	cytoplasmic side of membrane	25; 3551; 5127; 55359; 29127	ABL1; IKBKB; CDK16; RACGAP1; STYK1	175	49
0.0157704	0.107765	GO:0051233	c	4	spindle midzone	5347; 6790; 29127	PLK1; RACGAP1; AURKA	27	19
0.0199411	0.109178	GO:0031234	c	4	extrinsic component of cytoplasmic side of plasma membrane	25; 5127; 55359; 29127	ABL1; RACGAP1; CDK16; STYK1	101	37
0.0235994	0.109178	GO:0005881	c	4	cytoplasmic microtubule	332; 4926; 22919	BIRC5; MAPRE1; NUMA1	58	22
0.0239658	0.109178	GO:0005819	c	4	spindle	332; 1063; 4926; 5347; 6790; 9493; 22974; 22919; 55183; 29127	TPX2; RIF1; NUMA1; PLK1; CENPF; BIRC5; KIF23; RACGAP1; AURKA; MAPRE1	295	176
0.0149096	0.111822	GO:0072686	c	5	mitotic spindle	4926; 6790; 9493; 29127	RACGAP1; AURKA; KIF23; NUMA1	54	34
0.00471906	0.115617	GO:1904526	b	5	regulation of microtubule binding	25; 22919	ABL1; MAPRE1	4	4
0.00471906	0.122696	GO:0010997	m	4	anaphase-promoting complex binding	5347; 51343	PLK1; FZR1	6	4
0.00992746	0.129057	GO:0019900	m	4	kinase binding	25; 2869; 3551; 5347; 6790; 7157; 22974; 51719; 387778; 29127; 65125	TPX2; CAB39; TP53; PLK1; SPDYC; GRK5; IKBKB; RACGAP1; WNK1; AURKA; ABL1	616	179
0.00302591	0.135561	GO:0000281	b	4	mitotic cytokinesis	5347; 9493; 9101; 29127	PLK1; USP8; KIF23; RACGAP1	33	22
0.0287156	0.142639	GO:0005874	c	5	microtubule	332; 4926; 5347; 22919; 6790; 9493; 22974; 29127	TPX2; NUMA1; PLK1; BIRC5; KIF23; RACGAP1; AURKA; MAPRE1	408	130
0.038037	0.142639	GO:0000780	c	5	condensed nuclear chromosome, centromeric region	5347; 6790	PLK1; AURKA	18	11
0.0363363	0.144349	GO:0005829	c	4	cytosol	25; 332; 1063; 1454; 3551; 3838; 4926; 5347; 5861; 6790; 7157; 8636; 8805; 9493; 9639; 22974; 440275; 51343; 51719; 22919; 9101; 57122; 29127; 65125	USP8; NUMA1; PLK1; BIRC5; CAB39; IKBKB; ABL1; TPX2; RACGAP1; NUP107; RAB1A; CSNK1E; AURKA; MAPRE1; ARHGEF10; SSNA1; TRIM24; CENPF; WNK1; TP53; FZR1; EIF2AK4; KIF23; KPNA2	3466	616
0.0387279	0.144349	GO:0005813	c	4	centrosome	332; 1063; 4926; 5347; 6790; 8636; 9493; 9639; 22919; 57122	ARHGEF10; SSNA1; PLK1; CENPF; BIRC5; NUMA1; KIF23; NUP107; AURKA; MAPRE1	492	190
0.00772108	0.162143	GO:2000773	b	5	negative regulation of cellular senescence	25; 7014	ABL1; TERF2	11	5
0.0107896	0.164864	GO:0008022	m	3	protein C-terminus binding	25; 1063; 8089; 7014; 22919	ABL1; CENPF; MAPRE1; YEATS4; TERF2	190	48
0.01137	0.164864	GO:0051087	m	3	chaperone binding	332; 7157	BIRC5; TP53	81	6
0.0142501	0.178847	GO:0008017	m	5	microtubule binding	332; 4926; 5347; 22919; 9493; 29127	NUMA1; PLK1; BIRC5; KIF23; RACGAP1; MAPRE1	206	71
0.0198719	0.178847	GO:0019901	m	5	protein kinase binding	25; 2869; 3551; 5347; 6790; 7157; 22974; 387778; 29127; 65125	TPX2; WNK1; TP53; PLK1; SPDYC; GRK5; IKBKB; RACGAP1; AURKA; ABL1	549	171
0.0049216	0.181917	GO:0043393	b	4	regulation of protein binding	25; 1454; 5347; 6790; 22919	ABL1; PLK1; CSNK1E; MAPRE1; AURKA	170	40
0.00568492	0.181917	GO:0061640	b	4	cytoskeleton-dependent cytokinesis	5347; 9493; 9101; 29127	PLK1; USP8; KIF23; RACGAP1	41	26
0.00829432	0.18434	GO:0070925	b	4	organelle assembly	332; 1063; 5347; 5861; 6790; 9493; 9639; 22974; 29127	ARHGEF10; TPX2; PLK1; CENPF; BIRC5; KIF23; RACGAP1; RAB1A; AURKA	563	127
0.00968113	0.18434	GO:0099111	b	4	microtubule-based transport	5861; 8636; 9493	RAB1A; KIF23; SSNA1	100	16
0.01137	0.18434	GO:0061178	b	4	regulation of insulin secretion involved in cellular response to glucose stimulus	332; 5127	BIRC5; CDK16	51	6
0.01137	0.18434	GO:0044068	b	4	modulation by symbiont of host cellular process	3838; 440275	KPNA2; EIF2AK4	28	6
0.01137	0.18434	GO:0043113	b	4	receptor clustering	4593; 8636	MUSK; SSNA1	44	6
0.01137	0.18434	GO:0051256	b	4	mitotic spindle midzone assembly	9493; 29127	RACGAP1; KIF23	8	6
0.0115212	0.18434	GO:0090342	b	4	regulation of cell aging	25; 7014; 51343	ABL1; TERF2; FZR1	33	17
0.01137	0.208923	GO:0019054	b	5	modulation by virus of host process	3838; 440275	KPNA2; EIF2AK4	25	6
0.0258243	0.223811	GO:0070577	m	4	lysine-acetylated histone binding	8019; 8805	TRIM24; BRD3	17	9
0.035417	0.228222	GO:0031965	c	3	nuclear membrane	25; 2869; 51343; 57122	ABL1; NUP107; GRK5; FZR1	292	44
0.038037	0.228222	GO:0000940	c	3	condensed chromosome outer kinetochore	1063; 5347	PLK1; CENPF	12	11
0.0156276	0.229725	GO:0051353	b	5	positive regulation of oxidoreductase activity	25; 7014	ABL1; TERF2	47	7
0.0156276	0.229725	GO:0001885	b	5	endothelial cell development	3551; 5861	IKBKB; RAB1A	59	7
0.0181846	0.231179	GO:0032091	b	5	negative regulation of protein binding	1454; 22919; 6790	CSNK1E; MAPRE1; AURKA	80	20
0.0188717	0.231179	GO:0070507	b	5	regulation of microtubule cytoskeleton organization	25; 5347; 22919; 6790; 22974	ABL1; PLK1; TPX2; MAPRE1; AURKA	121	55
0.0373419	0.233063	GO:0015631	m	4	tubulin binding	332; 4926; 5347; 9493; 22919; 29127	NUMA1; PLK1; BIRC5; KIF23; RACGAP1; MAPRE1	281	88
0.0448197	0.233063	GO:0017124	m	4	SH3 domain binding	25; 9101	ABL1; USP8	117	12
0.0156276	0.233372	GO:0000022	b	4	mitotic spindle elongation	9493; 29127	RACGAP1; KIF23	9	7
0.0204574	0.27399	GO:0035773	b	4	insulin secretion involved in cellular response to glucose stimulus	332; 5127	BIRC5; CDK16	57	8
0.0207939	0.27399	GO:0030705	b	4	cytoskeleton-dependent intracellular transport	5861; 8636; 9493	RAB1A; KIF23; SSNA1	120	21
0.0249346	0.27645	GO:0032886	b	4	regulation of microtubule-based process	25; 5347; 6790; 22974; 22919	ABL1; PLK1; TPX2; MAPRE1; AURKA	144	59
0.0254832	0.27645	GO:0044839	b	4	cell cycle G2/M phase transition	332; 1063; 1454; 5347; 6790; 7157; 8636; 22974; 22919	TPX2; TP53; SSNA1; PLK1; CENPF; BIRC5; CSNK1E; AURKA; MAPRE1	197	152
0.0259172	0.27645	GO:0007569	b	4	cell aging	25; 7014; 7157; 51343	ABL1; TERF2; FZR1; TP53	92	40
0.0259172	0.27645	GO:0007018	b	4	microtubule-based movement	5861; 8636; 9493; 29127	RAB1A; RACGAP1; KIF23; SSNA1	219	40
0.00315563	0.2848	GO:0051668	b	3	localization within membrane	4593; 5861; 8636	MUSK; RAB1A; SSNA1	69	11
0.00417216	0.2848	GO:0008104	b	3	protein localization	25; 332; 1063; 1454; 3551; 3838; 4593; 5127; 5347; 5861; 6790; 7157; 8636; 7014; 22919; 57122	MUSK; TERF2; TP53; SSNA1; PLK1; CENPF; BIRC5; NUP107; CDK16; IKBKB; RAB1A; CSNK1E; KPNA2; ABL1; MAPRE1; AURKA	2411	288
0.00585205	0.2848	GO:0044092	b	3	negative regulation of molecular function	25; 332; 1454; 3551; 5347; 6790; 7157; 7014; 440275; 51343; 51719; 22919; 65125	TERF2; CAB39; TP53; PLK1; BIRC5; FZR1; EIF2AK4; IKBKB; WNK1; CSNK1E; AURKA; ABL1; MAPRE1	1095	217
0.0297994	0.295819	GO:1990138	b	4	neuron projection extension	25; 6790; 440275	ABL1; AURKA; EIF2AK4	151	24
0.0316949	0.295819	GO:0019048	b	4	modulation by virus of host morphology or physiology	3838; 440275	KPNA2; EIF2AK4	38	10
0.0316949	0.295819	GO:0072384	b	4	organelle transport along microtubule	5861; 9493	RAB1A; KIF23	63	10
0.038037	0.330435	GO:0044003	b	4	modification by symbiont of host morphology or physiology	3838; 440275	KPNA2; EIF2AK4	46	11
0.0383541	0.330435	GO:0034613	b	4	cellular protein localization	1454; 3551; 3838; 4593; 5347; 6790; 7014; 7157; 8636; 22919; 57122	MUSK; TERF2; TP53; SSNA1; PLK1; NUP107; IKBKB; CSNK1E; KPNA2; MAPRE1; AURKA	1562	217
0.0399852	0.331729	GO:0000226	b	4	microtubule cytoskeleton organization	25; 332; 4926; 5347; 6790; 9493; 9639; 22974; 22919; 29127	ARHGEF10; TPX2; NUMA1; PLK1; BIRC5; KIF23; RACGAP1; AURKA; ABL1; MAPRE1	427	191
0.0445335	0.356268	GO:0090398	b	4	cellular senescence	25; 7014; 7157	ABL1; TERF2; TP53	53	28
0.0486935	0.374932	GO:0051100	b	4	negative regulation of binding	1454; 6790; 22919	CSNK1E; MAPRE1; AURKA	132	29
0.0424387	0.410241	GO:0008092	m	3	cytoskeletal protein binding	25; 332; 4926; 5347; 9493; 9639; 22919; 29127	ARHGEF10; NUMA1; PLK1; BIRC5; KIF23; RACGAP1; ABL1; MAPRE1	831	140
0.014912	0.441943	GO:0007051	b	3	spindle organization	332; 5347; 6790; 9493; 9639; 22974; 29127	ARHGEF10; TPX2; PLK1; BIRC5; KIF23; RACGAP1; AURKA	139	93
0.0156276	0.441943	GO:0051231	b	3	spindle elongation	9493; 29127	RACGAP1; KIF23	10	7
0.0204574	0.441943	GO:0051255	b	3	spindle midzone assembly	9493; 29127	RACGAP1; KIF23	10	8
0.0214775	0.441943	GO:0007017	b	3	microtubule-based process	25; 332; 4926; 5347; 5861; 6790; 8636; 9493; 9639; 22974; 22919; 29127	ARHGEF10; TPX2; NUMA1; PLK1; BIRC5; SSNA1; KIF23; RACGAP1; RAB1A; AURKA; ABL1; MAPRE1	612	226
0.0316949	0.441943	GO:0032506	b	3	cytokinetic process	9493; 29127	RACGAP1; KIF23	15	10
0.0356268	0.441943	GO:1902580	b	3	single-organism cellular localization	3551; 3838; 4593; 4926; 5861; 7157; 8636; 9493; 57122	MUSK; TP53; NUMA1; RAB1A; SSNA1; KIF23; IKBKB; NUP107; KPNA2	1101	161
0.0383379	0.441943	GO:0051098	b	3	regulation of binding	25; 1454; 5347; 6790; 22919	ABL1; PLK1; CSNK1E; MAPRE1; AURKA	289	66
0.0391861	0.441943	GO:0000910	b	3	cytokinesis	332; 5347; 6790; 9493; 9101; 29127	USP8; PLK1; BIRC5; KIF23; RACGAP1; AURKA	139	89
0.0395224	0.441943	GO:0070727	b	3	cellular macromolecule localization	1454; 3551; 3838; 4593; 5347; 6790; 7157; 8636; 7014; 22919; 57122	MUSK; TERF2; TP53; SSNA1; PLK1; NUP107; IKBKB; CSNK1E; KPNA2; MAPRE1; AURKA	1571	218
0.0407161	0.441943	GO:0045184	b	3	establishment of protein localization	25; 332; 1063; 3551; 3838; 5127; 5347; 5861; 7157; 8636; 57122	TP53; SSNA1; PLK1; CENPF; BIRC5; NUP107; CDK16; IKBKB; RAB1A; KPNA2; ABL1	2001	219
0.0445335	0.441943	GO:0031577	b	3	spindle checkpoint	332; 1063; 5347	PLK1; CENPF; BIRC5	37	28
0.0445335	0.467602	GO:0002790	b	5	peptide secretion	332; 5127; 5861	RAB1A; BIRC5; CDK16	254	28
0.0445335	0.467602	GO:0015833	b	5	peptide transport	332; 5127; 5861	RAB1A; BIRC5; CDK16	270	28
0.0486935	0.470122	GO:0042886	b	5	amide transport	332; 5127; 5861	RAB1A; BIRC5; CDK16	295	29

## Sheet: Protein complexes
Protein complexes
p-value	q-value	complex_name	source	members_input_overlap	members_input_overlap_geneids	size	effective_size
2.30992e-05	0.000669876	Importin-alpha/Importin-beta/NuMA/Tpx2	BioCarta	TPX2; KPNA2; NUMA1	3838; 4926; 22974	4	3
0.000837942	0.00486006	p-S15,S20-TP53 Tetramer:BIRC5 Gene	Reactome	BIRC5; TP53	332; 7157	2	2
0.000837942	0.00486006	NuMA/Tpx2	BioCarta	TPX2; NUMA1	4926; 22974	2	2
0.000837942	0.00486006	p-T288-AURKA:TPX2	Reactome	TPX2; AURKA	6790; 22974	2	2
0.000837942	0.00486006	Centraspindlin	PID	RACGAP1; KIF23	9493; 29127	2	2
0.00246763	0.010223	Aurora A/RasGAP/Survivin	PID	BIRC5; AURKA	332; 6790	3	3
0.00246763	0.010223	NuMA/Tpx2/Hklp2	BioCarta	TPX2; NUMA1	4926; 22974	3	3
0.0048447	0.0156107	RasGAP-AURKA/AURKB-survivin complex	CORUM	BIRC5; AURKA	332; 6790	4	4
0.0048447	0.0156107	GRASP65/GM130/RAB1/GTP/PLK1	PID	PLK1; RAB1A	5347; 5861	4	4
0.0079266	0.02139	TNF-alpha/NF-kappa B signaling complex 5	CORUM	IKBKB; KPNA2	3551; 3838	25	5
0.00811343	0.02139	Centrosome:AURKA:TPX2:HMMR	Reactome	TPX2; SSNA1; PLK1; CSNK1E; AURKA; MAPRE1	1454; 5347; 6790; 8636; 22919; 22974	75	63
0.0310243	0.0683558	Centrosome:AURKA	Reactome	PLK1; CSNK1E; MAPRE1; AURKA; SSNA1	1454; 5347; 6790; 8636; 22919	73	62
0.0329993	0.0683558	Centrosome:p-T288-AURKA:p-S252-BORA:PLK1	Reactome	PLK1; CSNK1E; MAPRE1; AURKA; SSNA1	1454; 5347; 6790; 8636; 22919	74	63
0.0329993	0.0683558	Centrosome:AURKA:AJUBA	Reactome	PLK1; CSNK1E; MAPRE1; AURKA; SSNA1	1454; 5347; 6790; 8636; 22919	74	63
