# Supplementary material for: The MTH1 inhibitor TH588 is a microtubule-modulating agent that eliminates cancer cells by activating the mitotic surveillance pathway
Source: Sci Rep. 2019 Oct 11;9:14667. doi: 10.1038/s41598-019-51205-w (PMC6789014; doi:10.1038/s41598-019-51205-w)
Supplement: Supplementary file 10 — Table S1 [file 41598_2019_51205_MOESM10_ESM.xlsx]

## Sheet: Sheet1
Supplementary Table S1: Primers and gRNA sequences
PCR primers used for sequencing library preparation
	Forward primer	Reverse primer
Outer primer	AGCGCTAGCTAATGCCAACTT	GCCGGCTCGAGTGTACAAAA
Amplicon PCR read 1 primer*:	TCGTCGGCAGCGTCAGATGTGTATAAGAGACAGCCGACTCGGTGCCACTTTT
Amplicon PCR read 2 primer*:	GTCTCGTGGGCTCGGAGATGTGTATAAGAGACAGTTTCTTGGGTAGTTTGCAGTTTT
*Binding sequences for Illumina Nextera adaptor read1 and read2 are underlined.
Index primers
Sample	Index 1 (i7) - type	Index 1 (i7) sequence	Index 2 (i5) - type	Index 2 (i5) sequence
kinase-control	N703	AGGCAGAA	S506	ACTGCATA
kinase-DMSO	N704	TCCTGAGC	S506	ACTGCATA
kinase-auranofin-2 µM	N705	GGACTCCT	S506	ACTGCATA
kinase-TH588-4 µM	N707	CTCTCTAC	S506	ACTGCATA
cell-cycle-control	N703	AGGCAGAA	S507	AAGGAGTA
cell-cycle-DMSO	N704	TCCTGAGC	S507	AAGGAGTA
cell-cycle-auranofin-2 µM	N705	GGACTCCT	S507	AAGGAGTA
cell-cycle-TH588-4 µM	N707	CTCTCTAC	S507	AAGGAGTA
gRNA sequences used for generation of knockout batch clones
Gene	gRNA ID	gRNA target sequence	Stand orientation of the PAM sequence
USP28	USP28 A	GCCGTGGCCGTCTGCCGCGC	plus
	USP28 B	TGCCATTGCTTTGAGTCTAC	minus
	USP28 C	GCTGCTGCAGCTCCGCAGTCA	plus
TP53	TP53 A	ACTTCCTGAAAACAACGTTC	minus
	TP53 B	CCCCGGACGATATTGAACAA	minus
	TP53 C	AGCGCTGCTCAGATAGCGA	minus
	TP53 D	CCGGTTCATGCCGCCCATGC	plus
MTH1	MTH1 A	CCACGAACTCAAACACGATC	minus
	MTH1 B	GTGTGGCCCGACGACAGCTAC	plus
Control	Ctrl A	GCTTGAGCACATACGCGAAT
	Ctrl B	GTGGTAGAATAACGTATTAC
